# Supplementary material for: Elevated Nitrogen Priming Induced Oxinitro-Responses and Water Deficit Tolerance in Rice
Source: Plants (Basel). 2021 Feb 17;10(2):381. doi: 10.3390/plants10020381 (PMC7922565; doi:10.3390/plants10020381)
Supplement: Supplementary file 1 [file plants-10-00381-s001.zip]

Archive with 3 entries (2 files):
- sup-20210211/
- sup-20210211/Supplementary file 1.xlsx
- sup-20210211/Supplementary file 2.final.pdf
