# Supplementary material for: Elevated Nitrogen Priming Induced Oxinitro-Responses and Water Deficit Tolerance in Rice
Source: Plants (Basel). 2021 Feb 17;10(2):381. doi: 10.3390/plants10020381 (PMC7922565; doi:10.3390/plants10020381)
Supplement: Supplementary file 1 [file plants-10-00381-s001.zip › sup-20210211/Supplementary file 1.xlsx]

## Sheet: 300 mg L-1 N
Fertilizer Information and Formulation sheet:				300 ppm N rice formula
	a	b	c	d	e	f	g	h	i	j	k	l
Fertilizer	Ca NO3-4H2O	KNO3	MKP	K2SO4	KCl	MgSO4	CaCl2	NH4 SO4	MAP	Fe EDDHA	ZnSO4•7H2O	CuSO4•5H2O	MnSO4.H2O	Solubor	NaMoO4
N	11.8	13.5	0	0	0	0	0	21	12	6	0	6	6	0	0
NO3-N	11.8	13.5	0	0	0	0	0	0	0	0	0	0	0	0	0
NH4-N	0	0	0	0	0	0	0	21	12	0	0	0	0	0	0
P2O5	0	0	52	0	0	0	0	0	60	0	0	0	0	0	0
K2O	0	46.2	34	52	52.3	0	0	0	0	0	0	0	0	0	0
Ca	16.9	0	0	0	0	0	34	0	0	0	0	0	0	0	0
Mg	0	0	0	0	0	9.8	0	0	0	0	0	0	0	0	0
S	0	0	0	17	0	12.9	0	24	0	0	11.1	12.8	18.9	0	0
Fe	0	0	0	0	0	0	0	0	0	13.2	0	0	0	0	0
Cu	0	0	0	0	0	0	0	0	0	0	0	25.4	0	0	0
B	0	0	0	0	0	0	0	0	0	0	0	0	0	20.5	0
Mn	0	0	0	0	0	0	0	0	0	0	0	0	32.4	0	0
Mo	0	0	0	0	0	0	0	0	0	0	0	0	0	0	39.7
Zn	0	0	0	0	0	0	0	0	0	0	22.7	0	0	0	0
Sum AI	28.7	59.7	86	69	52.3	22.7	34	45	72	13.2	33.8	44.2	57.3	20.5	39.7
	g/L stock		Final % Composition (dry ingredients)					PPM @ 1:	100	150	200	200		N Source	ppm
Ca NO3-4H2O	75	0.165198	N	13.2145	N	13.2145		N	599.694	399.796	299.847	299.847		NO3-N	150.375
KNO3	155	0	P2O5	13.2212	P	5.81735		P	264	176	132	132		NH4-N	149.25
MKP	0	0	K2O	15.7796	K	13.097		K	594.363	396.242	297.181	297.181		EDDHA	0.222
K2SO4	0	0.0726872	Ca	2.79299	Ca	2.79299		Ca	126.75	84.5	63.375	63.375
KCl	0	0	Mg	0.712625	Mg	0.712625		Mg	32.34	21.56	16.17	16.17			150
MgSO4	33	0.187225	S	5.4654	S	5.4654		S	248.028	165.352	124.014	124.014
CaCl2	0	0.0110132	Fe	0.145434	Fe	0.145434		Fe	6.6	4.4	3.3	3.3
NH4 SO4	85	0.000154185	Cu	0.0016791	Cu	0.0016791		Cu	0.0762	0.0508	0.0381	0.0381
MAP	100	6.60793e-05	B	0	B	0		B	0	0	0	0
Fe EDDHA	5	0.00156388	Mn	0.0506903	Mn	0.0506903		Mn	2.3004	1.5336	1.1502	1.1502
ZnSO4•7H2O	0.07	0	Mo	0.000437403	Mo	0.000437403		Mo	0.01985	0.0132333	0.009925	0.009925
CuSO4•5H2O	0.03	1.10132e-05	Zn	0.00350143	Zn	0.00350143		Zn	0.1589	0.105933	0.07945	0.07945
MnSO4.H2O	0.71	0.999593	Sum AI%	51.3881		41.3016		sum	1874.33	1249.55	937.165	937.165
Solubor	0
NaMoO4	0.005				NO3	6.62715					g/L stock		Calculated	lbs
Total	453.815				NH4	6.57757				Ca NO3-4H2O	75		75	0.165198
										MKP	0		0	0
										K2SO4	0		0	0
		0 ppm N								MgSO4	33		33	0.0726872
	1	L tanks								CaCl2	0		0	0
								Multiplier		NH4 SO4	85		85	0.187225
	Tank A			Tank B				1		Fe EDDHA	5		5	0.0110132
grams	fertilizer salt		grams	fertilizer salt						ZnSO4•7H2O	0.07		0.07	0.000154185
75	Ca NO3-4H2O		0	MKP						CuSO4•5H2O	0.03		0.03	6.60793e-05
155	KNO3		0	K2SO4						MnSO4.H2O	0.71		0.71	0.00156388
0	CaCl2		33	MgSO4						Solubor	0		0	0
5	Fe EDDHA		85	NH4 SO4						NaMoO4	0.005		0.005	1.10132e-05
0.07	ZnSO4•7H2O		100	MAP
0.03	CuSO4•5H2O
0.71	MnSO4.H2O
0.005	NaMoO4
0	0

## Sheet: 100 mg L-1 N (Base nutrient)
Fertilizer Information and Formulation sheet:				100 ppm N rice formula
	a	b	c	d	e	f	g	h	i	j	k	l
Fertilizer	Ca NO3-4H2O	KNO3	MKP	K2SO4	KCl	MgSO4	CaCl2	NH4 SO4	MAP	Fe EDDHA	ZnSO4•7H2O	CuSO4•5H2O	MnSO4.H2O	Solubor	NaMoO4
N	11.8	13.5	0	0	0	0	0	21	12	6	0	6	6	0	0
NO3-N	11.8	13.5	0	0	0	0	0	0	0	0	0	0	0	0	0
NH4-N	0	0	0	0	0	0	0	21	12	0	0	0	0	0	0
P2O5	0	0	52	0	0	0	0	0	60	0	0	0	0	0	0
K2O	0	46.2	34	52	52.3	0	0	0	0	0	0	0	0	0	0
Ca	16.9	0	0	0	0	0	34	0	0	0	0	0	0	0	0
Mg	0	0	0	0	0	9.8	0	0	0	0	0	0	0	0	0
S	0	0	0	17	0	12.9	0	24	0	0	11.1	12.8	18.9	0	0
Fe	0	0	0	0	0	0	0	0	0	13.2	0	0	0	0	0
Cu	0	0	0	0	0	0	0	0	0	0	0	25.4	0	0	0
B	0	0	0	0	0	0	0	0	0	0	0	0	0	20.5	0
Mn	0	0	0	0	0	0	0	0	0	0	0	0	32.4	0	0
Mo	0	0	0	0	0	0	0	0	0	0	0	0	0	0	39.7
Zn	0	0	0	0	0	0	0	0	0	0	22.7	0	0	0	0
Sum AI	28.7	59.7	86	69	52.3	22.7	34	45	72	13.2	33.8	44.2	57.3	20.5	39.7
	g/L stock		Final % Composition (dry ingredients)					PPM @ 1:	100	150	200	200		N Source	ppm
Ca NO3-4H2O	40	0.0881057	N	8.86121	N	8.86121		N	203.644	135.763	101.822	101.822		NO3-N	50.75
KNO3	38	0	P2O5	5.22159	P	2.2975		P	52.8	35.2	26.4	26.4	26.4	NH4-N	50.85
MKP	0	0	K2O	9.00463	K	7.47385		K	171.76	114.507	85.8801	85.8801	82.4439	EDDHA	0.222
K2SO4	0	0.145374	Ca	5.45656	Ca	5.45656		Ca	125.4	83.6	62.7	62.7	63.375
KCl	6	0.0374449	Mg	2.81444	Mg	2.81444		Mg	64.68	43.12	32.34	32.34	16.17
MgSO4	66	0.0814978	S	7.63214	S	7.63214		S	175.398	116.932	87.699	87.699	94.014
CaCl2	17	0.0110132	Fe	0.287188	Fe	0.287188		Fe	6.6	4.4	3.3	3.3	3.3
NH4 SO4	37	0.000154185	Cu	0.00331571	Cu	0.00331571		Cu	0.0762	0.0508	0.0381	0.0381	0.0381
MAP	20	6.60793e-05	B	0	B	0		B	0	0	0	0	0
Fe EDDHA	5	0.00156388	Mn	0.100098	Mn	0.100098		Mn	2.3004	1.5336	1.1502	1.1502	1.1502
ZnSO4•7H2O	0.07	0	Mo	0.000863738	Mo	0.000863738		Mo	0.01985	0.0132333	0.009925	0.009925	0.009925
CuSO4•5H2O	0.03	1.10132e-05	Zn	0.00691426	Zn	0.00691426		Zn	0.1589	0.105933	0.07945	0.07945	0.07945
MnSO4.H2O	0.71	0.5062	Sum AI%	39.389		34.9341		sum	802.838	535.225	401.419	401.419
Solubor	0
NaMoO4	0.005				NO3	4.4166					g/L stock		Calculated	lbs
Total	229.815				NH4	4.4253				Ca NO3-4H2O	40		40	0.0881057
										MKP	0		0	0
										K2SO4	0		0	0
		100 ppm N								MgSO4	66		66	0.145374
	1	L tanks								CaCl2	17		17	0.0374449
								Multiplier		NH4 SO4	37		37	0.0814978
	Tank A			Tank B				1		Fe EDDHA	5		5	0.0110132
grams	fertilizer salt		grams	fertilizer salt						ZnSO4•7H2O	0.07		0.07	0.000154185
40	Ca NO3-4H2O		0	MKP						CuSO4•5H2O	0.03		0.03	6.60793e-05
17	CaCl2		0	K2SO4						MnSO4.H2O	0.71		0.71	0.00156388
5	Fe EDDHA		66	MgSO4						Solubor	0		0	0
0.07	ZnSO4•7H2O		37	NH4 SO4						NaMoO4	0.005		0.005	1.10132e-05
0.03	CuSO4•5H2O
0.71	MnSO4.H2O
0.005	NaMoO4
0	0
